# Supplementary material for: Squalene in Nanoparticles Improves Antiproliferative Effect on Human Colon Carcinoma Cells Through Apoptosis by Disturbances in Redox Balance
Source: Int J Mol Sci. 2024 Dec 4;25(23):13048. doi: 10.3390/ijms252313048 (PMC11641743; doi:10.3390/ijms252313048)
Supplement: Supplementary file 1 [file ijms-25-13048-s001.zip]

Archive with 1 entries (1 files):
- ijms-3333463-supplementary.pdf
